# Supplementary material for: Significance of rs1271572 in the estrogen receptor beta gene promoter and its correlation with breast cancer in a southwestern Chinese population
Source: J Biomed Sci. 2013 May 28;20(1):32. doi: 10.1186/1423-0127-20-32 (PMC3672062; doi:10.1186/1423-0127-20-32)
Supplement: Additional file 2: Table S1 — PCR primers used for the ERβ gene SNP analyses. [file 1423-0127-20-32-S2.xls]

## Sheet: Sheet1
Supplement Table 1: PCR primers used for the ERβ gene SNP analyses
Polymorphism	Primer Sequence	Cycling
rs3020449(C/T)	Forward outer primer: 5'CCCAGATGGCTTCAGTG 3'
	Reverse outer primer: 5'CCGTCCTGTCCTTAAAAGTA 3'
	Forward inner primer: 5'CAAGGAAATTTTAGCAAATCC 3'	95 °C 5 min
	Reverse inner primer: 5'CCTTTTTACATATTGTTAGGTTA 3'	95 °C 1 min
		61 °C 1 min
rs3020450(A/G)	Forward outer primer: 5'TCCGTTCACTGTCTTCTCTAC 3'	72 °C 1 min
	Reverse outer primer: 5'TGGGGTCTCTTCTGAATTAC 3'	72 °C 5 min
	Forward inner primer: 5'CCTTGTGTTCTCTGTTCTCTCCA 3'	33 cycles
	Reverse inner primer: 5'GAAGAGAGCCCAGGATTTCTAC 3'
rs2987983(C/T)	Forward outer primer: 5'GGGACCCTGCTCACTTATATA 3'
	Reverse outer primer: 5'GCTTCTGCTCTGTGTTCACT 3'
	Forward inner primer: 5'TCAGGTAGAATTGGAATAATCAC 3'
	Reverse inner primer: 5'GTTTAATGCAGAGTGGAGAGGA 3'
		94 °C 5 min
rs1271572(G/T)	Forward outer primer: 5' CCCCTCGTCTTCCTCTATTA 3'	94 °C 30 s
	Reverse outer primer: 5' ACCGGGGAGACCTGTG 3'	59 °C 1 min
	Forward inner primer: 5'GATGTGACACTGGGGGGG 3'	72 °C 1 min
	Reverse inner primer: 5'CCACAGGCCATTGTGAGAA 3'	72 °C 5 min
		33 cycles
rs1887994(G/T)	Forward outer primer: 5' GAGGCTGCGAGAAATAACT 3'
	Reverse outer primer: 5' GGCCCTCAAAGTTCAATC 3'
	Forward inner primer: 5'CCTGAAAGCTACTGGAAAG 3'
	Reverse inner primer: 5'AAGCATGCATTTTCCAAA 3'
