# Supplementary material for: Significance of rs1271572 in the estrogen receptor beta gene promoter and its correlation with breast cancer in a southwestern Chinese population
Source: J Biomed Sci. 2013 May 28;20(1):32. doi: 10.1186/1423-0127-20-32 (PMC3672062; doi:10.1186/1423-0127-20-32)
Supplement: Additional file 4: Table S2 — Genotype frequencies for SNPs in the ERβ gene promoter in Chinese breast cancer patients, fibroadenoma patients and blood donors. [file 1423-0127-20-32-S4.xls]

## Sheet: Sheet1
Supplement Table 2: Genotype frequencies for SNPs in the ERβ gene promoter in Chinese breast cancer patients, fibroadenoma patients and blood donors
SNP Genotypes Frequencies, n (%)
& Allele Cancer fibroadenoma blood donors
rs3020449(C/T) CC 272 (32.15) 215 (34.24) 224 (33.04)
CT 415 (49.05) 306 (48.73) 331 (48.82)
TT 159 (18.79) 107 (17.04) 123 (18.14)
C 959 (56.68) 736 (58.60) 779 (57.45)
T 733 (43.32) 520 (41.40) 577 (42.55)
n=846 n=628 n=678
Hardy-Weiberg equilibrium p=0.9746 p=0.9157 p=0.9701
Allele freq. Difference (C/T) p=0.6696 (vs. donors) p=0.2969 (vs. fibro)
Sitel (T Allele) Odds ratio a1, b1
rs3020450(A/G) AA 216 (25.4) 162 (25.92) 173 (25.40)
AG 424 (49.9) 312 (49.92) 343 (50.37)
GG 211 (24.8) 151 (24.16) 165 (24.23)
A 856 (50.29) 636 (50.88) 689 (50.59)
G 846 (49.71) 614 (49.12) 673 (49.41)
n=851 n=625 n=681
Hardy-Weiberg equilibrium p=0.9188 p=0.9742 p=0.8452
Allele freq. Difference (A/G) p=0.8717 (vs. donors) p=0.7529 (vs. fibro)
Sitel (G Allele) Odds ratio a2, b2
rs2987983(C/T) CC 0 (0) 0 (0) 0 (0)
CT 0 (0) 0 (0) 0 (0)
TT 855 (100) 615 (100) 685 (100)
n=855 n=615 n=685
rs1271572(G/T) GG 265 (30.99) 235 (37.42) 256 (37.05)
GT 410 (47.95) 304 (48.41) 340 (49.20)
TT 180 (21.05) 89 (14.17) 95 (13.75)
G 940 (54.97) 774 (61.62) 852 (61.65)
T 770 (45.03) 482 (38.38) 530 (38.35)
n=855 n=628 n=691
Hardy-Weiberg equilibrium p=0.3591 p=0.5564 p=0.2862
Sitel (T Allele) Odds ratio a3, b3
Sitel (TT Genotype) Odds ratio c1, d1
rs1887994(G/T) GG 851 (100) 638 (100) 679 (100)
GT 0 (0) 0 (0) 0 (0)
TT 0 (0) 0 (0) 0 (0)
n=851 n=638 n=679
a1: Odds Ratio=1.041, 95% CI (0.839–1.292), chi2=0.13, p=0.7134, cancer group vs. blood donor group.
b1: Odds Ratio=1.099, 95% CI (0.882–1.368), chi2=0.71, p=0.40016, cancer group vs. fibroadenoma group.
a2: Odds Ratio=1.001, 95% CI (0.794–1.262), chi2=0.00, p=0.9355, cancer group vs. blood donor group.
b2: Odds Ratio=1.029, 95% CI (0.812–1.303), chi2=0.05, p=0.8149, cancer group vs. fibroadenoma group.
a3: Odds Ratio=1.310, 95% CI (1.060–1.619), chi2=6.27, p=0.01229, cancer group vs. blood donors group.
b3: Odds Ratio=1.331, 95% CI (1.072–1.654), chi2=6.69, p=0.00969, cancer group vs. fibroadenoma group.
c1: TT Genotype frequency Odds Ratio=0.546, 95% CI (0.404–0.739) chi2=15.54, p=0.00008, cancer group vs. blood donor group.
d1: TT Genotype frequency Odds Ratio=0.558, 95% CI (0.409–0.759) chi2=13.89, p=0.00019 cancer group vs. fibroadenoma group.
