# Supplementary material for: Significance of rs1271572 in the estrogen receptor beta gene promoter and its correlation with breast cancer in a southwestern Chinese population
Source: J Biomed Sci. 2013 May 28;20(1):32. doi: 10.1186/1423-0127-20-32 (PMC3672062; doi:10.1186/1423-0127-20-32)
Supplement: Additional file 5: Table S3 — Relationship between the genotypes of rs1271572 and clinicopathological factors in patients with breast cancer. [file 1423-0127-20-32-S5.xls]

## Sheet: Sheet1
Supplement Table 3: Relationship between the genotypes of rs1271572 and clinicopathological factors in patients with breast cancer
Cancer genotyping, n(%) GG
Factors Patients(n) GG GT TT GT+TT
Menopause
Premenopausal 324 102 (31.48) 154 (47.53) 68 (20.99) 102/222
Postmenopausal 531 163 (30.70) 256 (48.21) 112 (21.09) 163/368
OR 1.00 1.040 1.031 1.037
CI 95% 0.757–1.430 0.698–1.522 0.770–1.398
p value 0.808 0.879 0.810
Age
≤50 349 104 (29.80) 166 (47.56) 79 (22.64) 104/245
≥50 506 161 (31.82) 244 (48.22) 101 (19.96) 161/345
OR 1.000 0.949 0.826 0.910
CI 95% 0.692–1.302 0.563–1.212 0.677–1.223
p value 0.748 0.329 0.530
Tumor size
≤20 mm 412 129 (31.07) 202 (47.82) 81 (19.66) 129/283
≥20 mm 443 136 (28.44) 208 (44.70) 99 (22.35) 136/307
OR 1.000 0.977 1.159 1.029
CI 95% 0.717–1.330 0.793–1.695 0.770–1.375
p value 0.881 0.446 0.847
Nodal status
Negative 459 149 (32.46) 218 (47.49) 92 (20.04) 149/310
Positive 396 116 (29.29) 192 (48.48) 88 (22.22) 116/280
OR 1.000 1.131 1.229 1.160
CI 95% 0. 829–1.543 0.840–1.796 0.867–1.553
p value 0.436 0.288 0.318
TNM stage
T1–2 532 170 (31.95) 263 (49.44) 99(18.61) 170/352
T3–4 323 95 (29.41) 147 (45.51) 81(25.08) 95/228
OR 1.000 1.000 1.464 1.210
CI 95% 0. 725–1.380 0.995–2.155 0.896–1.633
p value 0.999 0.053 0.213
ER-α status
Positive 658 201 (30.55) 315 (47.87) 142 (21.58) 201/457
Negative 197 64 (32.49) 95 (48.22) 38 (19.29) 64/133
OR 1.000 0.947 0.840 0.914
CI 95% 0. 659–1.362 0.533–1.325 0.650–1.286
p value 0.769 0.454 0.606
HER2 status
Positive 214 69 (32.24) 101 (47.20) 44 (20.56) 69/145
Negative 641 196 (30.58) 309 (48.21) 136 (21.22) 196/445
OR 1.000 1.077 0.800 0.977
CI 95% 0. 755–1.535 0.526–1.217 0.725–1.315
p value 0.682 0.297 0.876
PgR status
Positive 526 162 (30.80) 257 (48.86) 107 (20.34) 162/364
Negative 329 103 (31.31) 153 (46.50) 73 (22.19) 103/226
OR 1.000 0.936 1.073 1.080
CI 95% 0. 681–1.287 0.729–1.580 0.775–1.506
p value 0.685 0.721 0.648
